# Supplementary material for: Fertility-sparing surgery and oncologic outcome among patients with early-stage ovarian cancer ~propensity score- matched analysis~
Source: BMC Cancer. 2019 Dec 19;19:1235. doi: 10.1186/s12885-019-6432-4 (PMC6921416; doi:10.1186/s12885-019-6432-4)
Supplement: Supplementary file 1 — Additional file 1: Table S1. Cox Proportional Hazards Analyses of RFS among patients who underwent FSS (Original cohort), Table S2. Cox Proportional Hazards Analyses of OS among patients who underwent FSS (Original cohort), Table S3. Patients’ characteristics (PS-matching), Table S4. Cox Proportional Hazards Analyses of RFS among patients who underwent FSS. [file 12885_2019_6432_MOESM1_ESM.zip]

Archive with 4 entries (4 files):
- Table S1R2.xlsx
- Table S2R2.xlsx
- Table S3R2.xlsx
- Table S4R2.xlsx
