# Supplementary material for: Fertility-sparing surgery and oncologic outcome among patients with early-stage ovarian cancer ~propensity score- matched analysis~
Source: BMC Cancer. 2019 Dec 19;19:1235. doi: 10.1186/s12885-019-6432-4 (PMC6921416; doi:10.1186/s12885-019-6432-4)
Supplement: Supplementary file 1 — Additional file 1: Table S1. Cox Proportional Hazards Analyses of RFS among patients who underwent FSS (Original cohort), Table S2. Cox Proportional Hazards Analyses of OS among patients who underwent FSS (Original cohort), Table S3. Patients’ characteristics (PS-matching), Table S4. Cox Proportional Hazards Analyses of RFS among patients who underwent FSS. [file 12885_2019_6432_MOESM1_ESM.zip › Table S1R2.xlsx]

## Sheet: Sheet1
	Table S1. Cox Proportional Hazards Analyses of RFS among patients who underwent FSS (Original cohort)
	Model		Hazard Ratio	95% CI	P-value
	Unadjusted		1.319	0.712-2.442	0.379
	Adjusted for age and sub-stage#1		1.583	0.748-3.349	0.23
	Adjusted for age, sub-stage, and ascites volume		1.726	0.814-3.661	0.154
	Adjusted for age, sub-stage, ascites volume, and chemotherapy		1.766	0.834-3.739	0.137
	Adjusted for multi-factors#2		1.543	0.722-3.297	0.263
	OS: overall survival, FSS: fertility-sparing surgery, #1: IA/IB/IC1 vs. IC2/IC3, #2: age, substage, histological type, grade, CA125 value, ascites cytology, and chemotherapy
