# Supplementary material for: Fertility-sparing surgery and oncologic outcome among patients with early-stage ovarian cancer ~propensity score- matched analysis~
Source: BMC Cancer. 2019 Dec 19;19:1235. doi: 10.1186/s12885-019-6432-4 (PMC6921416; doi:10.1186/s12885-019-6432-4)
Supplement: Supplementary file 1 — Additional file 1: Table S1. Cox Proportional Hazards Analyses of RFS among patients who underwent FSS (Original cohort), Table S2. Cox Proportional Hazards Analyses of OS among patients who underwent FSS (Original cohort), Table S3. Patients’ characteristics (PS-matching), Table S4. Cox Proportional Hazards Analyses of RFS among patients who underwent FSS. [file 12885_2019_6432_MOESM1_ESM.zip › Table S3R2.xlsx]

## Sheet: Sheet2
Table S3 Patients' characteristics (PS-matching)
	RS			FSS		P-value*
	N	%		N	%
Total	77			101
Age (median/mean/SD)	39/38.4/5.3			33/32.0/7.6		<0.0001
FIGO stage
IA/IB/IC1	58	75.3247		86	85.1485	0.1
IC2/IC3	19	24.6753		15	14.8515
Histological type
Clear-cell	24	31.1688		22	21.7822	0.1577
Non-Clear-cell	53	68.8312		79	78.2178
Grade
G1/G2	51	66.2338		79	78.2178	0.0743
G3/Clear-cell	26	33.7662		22	21.7822
CA125
≤35 U/mL	28	36.3636		48	47.5248	0.1358
>35 U/mL	49	63.6364		53	52.4752
Ascites volume
≤100 mL	64	83.1169		87	86.1386	0.5788
>100 mL	13	16.8831		14	13.8614
Ascites cytology
Negative	66	85.7143		94	93.0693	0.1085
Positive	11	14.2857		7	6.93069
Chemotherapy
Absent	15	19.4805		37	36.6337	0.0127
Present	62	80.5195		64	63.3663
