# Supplementary material for: Fertility-sparing surgery and oncologic outcome among patients with early-stage ovarian cancer ~propensity score- matched analysis~
Source: BMC Cancer. 2019 Dec 19;19:1235. doi: 10.1186/s12885-019-6432-4 (PMC6921416; doi:10.1186/s12885-019-6432-4)
Supplement: Supplementary file 1 — Additional file 1: Table S1. Cox Proportional Hazards Analyses of RFS among patients who underwent FSS (Original cohort), Table S2. Cox Proportional Hazards Analyses of OS among patients who underwent FSS (Original cohort), Table S3. Patients’ characteristics (PS-matching), Table S4. Cox Proportional Hazards Analyses of RFS among patients who underwent FSS. [file 12885_2019_6432_MOESM1_ESM.zip › Table S4R2.xlsx]

## Sheet: Sheet1
	Table S4. Cox Proportional Hazards Analyses of RFS among patients who underwent FSS
	Propensity-Matched patients
	Model		Hazard Ratio	95% CI	P-value
	Unadjusted		1.083	0.533-2.200	0.825
	Adjusted for PS		1.118	0.489-2.554	0.791
	Adjusted for PS, age, sub-stage#1, and ascites volume		1.225	0.528-2.842	0.636
	Adjusted for PS and multi-factors#2		1.262	0.559-2.852	0.575
	OS: overall survival, FSS: fertility-sparing surgery, PS: propensity score, #1: IA/IB/IC1 vs. IC2/IC3, #2: surgery, age, substage, grade, CA125 value, ascites cytology, and chemotherapy
